# Supplementary material for: Lysimachiacoriacea (Primulaceae, Myrsinoideae), a new species from Chongqing, China
Source: PhytoKeys. 2022 Dec 16;215:87–94. doi: 10.3897/phytokeys.215.91488 (PMC9836460; doi:10.3897/phytokeys.215.91488)
Supplement: XML Treatment for Lysimachia coriacea [file phytokeys.215.91488-treatment1.xml]

<!DOCTYPE tp:taxon-treatment
  PUBLIC "-//TaxonX//DTD Taxonomic Treatment Publishing DTD v0 20100105//EN" "tax-treatment-NSO.dtd">
<tp:taxon-treatment xmlns:tp="http://www.plazi.org/taxpub"><tp:treatment-meta><kwd-group><label>Taxon classification</label><kwd>
              <named-content content-type="kingdom">Plantae</named-content>
            </kwd><kwd>
              <named-content content-type="order">Ericales</named-content>
            </kwd><kwd>
              <named-content content-type="family">Primulaceae</named-content>
            </kwd></kwd-group><mixed-citation publication-type="journal"><person-group><name><surname>Yan</surname><given-names>Hai-Fei</given-names></name><name><surname>Huang</surname><given-names>Ya</given-names></name><name><surname>Zhang</surname><given-names>Hong-Jing</given-names></name><name><surname>Yi</surname><given-names>Si-Rong</given-names></name></person-group><article-title><italic><tp:taxon-name><tp:taxon-name-part taxon-name-part-type="genus" reg="Lysimachia">Lysimachia</tp:taxon-name-part><tp:taxon-name-part taxon-name-part-type="species" reg="coriacea">coriacea</tp:taxon-name-part></tp:taxon-name></italic> (<tp:taxon-name><tp:taxon-name-part taxon-name-part-type="family">Primulaceae</tp:taxon-name-part></tp:taxon-name>, <tp:taxon-name><tp:taxon-name-part taxon-name-part-type="subfamily">Myrsinoideae</tp:taxon-name-part></tp:taxon-name>), a new species from Chongqing, China</article-title><source>PhytoKeys</source><day>16</day><month>12</month><year>2022</year><volume>215</volume><fpage>87</fpage><lpage>94</lpage><pub-id pub-id-type="doi">10.3897/phytokeys.215.91488</pub-id></mixed-citation></tp:treatment-meta><tp:nomenclature><label>﻿</label><tp:taxon-name>
            <object-id xmlns:xlink="http://www.w3.org/1999/xlink" content-type="arpha" xlink:type="simple">65CA2A69-03B7-5794-AA75-AC26634853EB</object-id>
            <tp:taxon-name-part taxon-name-part-type="genus" reg="Lysimachia">Lysimachia</tp:taxon-name-part>
            <tp:taxon-name-part taxon-name-part-type="species" reg="coriacea">coriacea</tp:taxon-name-part>
            <object-id xmlns:xlink="http://www.w3.org/1999/xlink" content-type="ipni" xlink:type="simple">urn:lsid:ipni.org:names:77310050-1</object-id>
          </tp:taxon-name><tp:taxon-authority>S.R. Yi &amp; H.F. Yan</tp:taxon-authority><tp:taxon-status xmlns:xlink="http://www.w3.org/1999/xlink" xlink:type="simple">sp. nov.</tp:taxon-status><xref ref-type="fig" rid="F1">Figs 1</xref><xref ref-type="fig" rid="F2">, 2</xref></tp:nomenclature><tp:treatment-sec sec-type="material" id="SECID0EXKAC"><title>Type.</title><p>China. Chongqing: Nanchuan District, Nanping Town, Shangenqiao, <named-content xmlns:xlink="http://www.w3.org/1999/xlink" content-type="dwc:verbatimCoordinates" xlink:type="simple"><named-content content-type="geo-json" specific-use="{&#34;type&#34;:&#34;Point&#34;,&#34;coordinates&#34;:[107.133333,29.033333]}" id="NCID0EALAC" xlink:type="simple">29°02'N, 107°08'E</named-content></named-content>, 740 m a.s.l., 28 April 2019, <italic>Si-Rong Yi YSR8174</italic> (holotype <named-content xmlns:xlink="http://www.w3.org/1999/xlink" content-type="dwc:institutional_code" xlink:title="South China Botanical Garden, Chinese Academy of Sciences" xlink:href="http://grbio.org/institution/south-china-botanical-garden" xlink:type="simple">IBSC</named-content>!; isotypes <named-content xmlns:xlink="http://www.w3.org/1999/xlink" content-type="dwc:institutional_code" xlink:title="Kunming Institute of Botany, Chinese Academy of Sciences" xlink:href="http://grbio.org/institution/kunming-institute-botany-chinese-academy-sciences" xlink:type="simple">KUN</named-content>!).</p></tp:treatment-sec><tp:treatment-sec sec-type="diagnosis" id="SECID0EPLAC"><title>Diagnosis.</title><p>The new species belongs to subgen. <tp:taxon-name><tp:taxon-name-part taxon-name-part-type="genus" reg="Lysimachia">Lysimachia</tp:taxon-name-part><tp:taxon-name-part taxon-name-part-type="infraspecific-rank">sect.</tp:taxon-name-part><tp:taxon-name-part taxon-name-part-type="section" reg="Nummularia">Nummularia</tp:taxon-name-part><tp:taxon-name-part taxon-name-part-type="infraspecific-rank">ser.</tp:taxon-name-part><tp:taxon-name-part taxon-name-part-type="series" reg="Paridiformes">Paridiformes</tp:taxon-name-part></tp:taxon-name> Chen &amp; Hu (1979: 36) characterized by verticillate upper leaves, scale-like lower leaves and umbellate inflorescence. It is similar to <tp:taxon-name><tp:taxon-name-part taxon-name-part-type="genus" reg="Lysimachia">L.</tp:taxon-name-part><tp:taxon-name-part taxon-name-part-type="species" reg="paridiformis">paridiformis</tp:taxon-name-part><tp:taxon-name-part taxon-name-part-type="infraspecific-rank">var.</tp:taxon-name-part><tp:taxon-name-part taxon-name-part-type="variety" reg="stenophylla">stenophylla</tp:taxon-name-part></tp:taxon-name> in having scale-like lower leaves, upper leaves in a terminal whorl and terminal umbels, but it is easily distinguished by its smaller and leathery leaves (vs. papery) only with black glandular stripes near the margin (vs. black glandular stripes on the whole leaf blade), pedicels with dense stalked glands (vs. glabrous), and corollas without black glandular stripes (vs. occasionally with black glandular stripes) (<xref ref-type="bibr" rid="B7">Hu and Kelso 1996</xref>). At first glance, it also looks similar to <italic><tp:taxon-name><tp:taxon-name-part taxon-name-part-type="genus" reg="Lysimachia">L.</tp:taxon-name-part><tp:taxon-name-part taxon-name-part-type="species" reg="nanpingensis">nanpingensis</tp:taxon-name-part></tp:taxon-name></italic>, but differs by its smaller leathery leaves (vs. papery) and densely glandular stem, petiole and pedicel (vs. densely fulvous pubescent), and glabrous calyx lobes with sparse black glandular stripes (vs. pubescent and sparsely reddish glandular punctate). A more detailed comparison of the three species is provided in Table <xref ref-type="table" rid="T1">1</xref>.</p><fig id="F1" position="float" orientation="portrait"><object-id xmlns:xlink="http://www.w3.org/1999/xlink" content-type="doi" xlink:type="simple">10.3897/phytokeys.215.91488.figure1</object-id><object-id xmlns:xlink="http://www.w3.org/1999/xlink" content-type="arpha" xlink:type="simple">762EE49B-BA75-50AF-8B93-8DBDF0DD7330</object-id><label>Figure 1.</label><caption><p><italic><tp:taxon-name><tp:taxon-name-part taxon-name-part-type="genus" reg="Lysimachia">Lysimachia</tp:taxon-name-part><tp:taxon-name-part taxon-name-part-type="species" reg="coriacea">coriacea</tp:taxon-name-part></tp:taxon-name></italic><bold>A</bold> habit <bold>B</bold> leaf <bold>C</bold> flower <bold>D</bold> calyx lobes, abaxial view (right) and adaxial view (left) <bold>E, F</bold> opened corolla, showing filaments connate at base <bold>G</bold> anthers, front view (left) and back view (right) <bold>H</bold> pistil <bold>I</bold> flower with corolla removed <bold>J</bold> young fruit with persistent calyx. Drawn by Yun-Xiao Liu.</p></caption><graphic xmlns:xlink="http://www.w3.org/1999/xlink" xlink:href="phytokeys-215-087_article-91488__-g001.jpg" position="float" orientation="portrait" xlink:type="simple" id="oo_782606.jpg"><uri content-type="original_file" xlink:type="simple">https://binary.pensoft.net/fig/782606</uri></graphic></fig></tp:treatment-sec><tp:treatment-sec sec-type="description" id="SECID0EXOAC"><title>Description.</title><p>Herbs perennial, 5–15 cm tall. <bold><italic>Rootstock</italic></bold> with numerous fibrous roots. <bold><italic>Stem</italic></bold> terete, erect or lower part procumbent, rooting at nodes, simple or branched, with dense stalked glands when young. <bold><italic>Leaves</italic></bold> opposite, lowest 1–2 pairs scale-like, upper 2–3 pairs closely crowded; blades elliptic or ovate-elliptic, 1.8–3.5 × 1.0–1.8 cm, leathery, adaxially dark green, smooth and glabrous, lustrous; abaxially light green, glabrous, black glandular striate near entire margin, base cuneate, apex acute, mid-vein impressed above, raised below, lateral veins and veinlets inconspicuous; petiole 5–15 mm long, with dense stalked glands. <bold><italic>Flowers</italic></bold> 1–5, crowded at apex of stems, bracts oblanceolate, 6 mm long, green, sparsely glandular; pedicel 6–15 mm long, with dense stalked glands, erect in fruit; calyx lobes narrowly lanceolate, 4.5–6.8 × 0.9–1.5 mm, divided to base, apex acuminate, abaxially sparsely black glandular striate, margin glandular, membranous; corolla yellow, tube 2–3 mm high, lobes elliptic, 6–9 × 5.5–6.8 mm, apex obtuse or slightly emarginate; filaments connate basally into a tube, ca. 2 mm high, with dense granular glandular spots, free parts 2–3 mm long; anthers oblong, 0.8–1.2 mm long, dorsifixed; ovary subglobose, 0.9–1.2 mm in diam., glabrous; style 4.5–6.0 mm long, glabrous. <bold><italic>Capsule</italic></bold> subglobose, 2.5–4.5 mm in diam.</p><fig id="F2" position="float" orientation="portrait"><object-id xmlns:xlink="http://www.w3.org/1999/xlink" content-type="doi" xlink:type="simple">10.3897/phytokeys.215.91488.figure2</object-id><object-id xmlns:xlink="http://www.w3.org/1999/xlink" content-type="arpha" xlink:type="simple">25493E14-79B6-5A87-9516-7E1BEA6D323A</object-id><label>Figure 2.</label><caption><p><italic><tp:taxon-name><tp:taxon-name-part taxon-name-part-type="genus" reg="Lysimachia">Lysimachia</tp:taxon-name-part><tp:taxon-name-part taxon-name-part-type="species" reg="coriacea">coriacea</tp:taxon-name-part></tp:taxon-name></italic><bold>A</bold> flowering plants <bold>B</bold> inflorescence <bold>C</bold> fruiting plants <bold>D</bold> flowers <bold>E, F</bold> leaves <bold>G</bold> flower with corolla removed <bold>H</bold> calyx, abaxial view <bold>I</bold> calyx, adaxial view <bold>J</bold> corolla, abaxial view <bold>K</bold> corolla, adaxial view <bold>L–M</bold> stamens <bold>N</bold> pistil <bold>O</bold> young fruits. Photographed by Si-Rong Yi.</p></caption><graphic xmlns:xlink="http://www.w3.org/1999/xlink" xlink:href="phytokeys-215-087_article-91488__-g002.jpg" position="float" orientation="portrait" xlink:type="simple" id="oo_782607.jpg"><uri content-type="original_file" xlink:type="simple">https://binary.pensoft.net/fig/782607</uri></graphic></fig></tp:treatment-sec><tp:treatment-sec sec-type="distribution" id="SECID0EEBAE"><title>Distribution and habitat.</title><p><italic><tp:taxon-name><tp:taxon-name-part taxon-name-part-type="genus" reg="Lysimachia">Lysimachia</tp:taxon-name-part><tp:taxon-name-part taxon-name-part-type="species" reg="coriacea">coriacea</tp:taxon-name-part></tp:taxon-name></italic> is only known from the western slopes of Jinfo Mountain, Nanchuan, Chongqing, China. It grows on damp rocks or cliffs in forests, along roadsides and in mountain valleys at elevations of 740–1,300 m.</p></tp:treatment-sec><tp:treatment-sec sec-type="conservation status" id="SECID0EVBAE"><title>Conservation status.</title><p>This new species has only been found on Jinfo Mountain with at least four populations, where its area of occupancy is less than 10 km<sup>2</sup>. Fortunately, the current distribution area of the species is under the protection of the Jinfo Mountain National Natural Reserve. Thus, it is assigned the status of “Least Concern” (<abbrev xmlns:xlink="http://www.w3.org/1999/xlink" xlink:title="Least Concern" id="ABBRID0E4BAE" xlink:type="simple">LC</abbrev>) according to the IUCN Red List Categories and Criteria (<xref ref-type="bibr" rid="B9">IUCN Standards and Petitions Committee 2022</xref>).</p></tp:treatment-sec><tp:treatment-sec sec-type="phenology" id="SECID0EFCAE"><title>Phenology.</title><p>Flowering from April to May and fruiting from May to June.</p></tp:treatment-sec><tp:treatment-sec sec-type="etymology" id="SECID0EKCAE"><title>Etymology.</title><p>Latin <italic>coriacea</italic>, leathery, alluding to texture of leaves.</p></tp:treatment-sec><tp:treatment-sec sec-type="Chinese name" id="SECID0ESCAE"><title>Chinese name.</title><p>革叶过路黄 (Gé Yè Guò Lù Huáng).</p></tp:treatment-sec><tp:treatment-sec sec-type="material" id="SECID0EXCAE"><title>Additional specimens examined.</title><p><bold>China. Chongqing</bold>: Nanchuan District, Nanping Town, Shangenqiao,<named-content xmlns:xlink="http://www.w3.org/1999/xlink" content-type="dwc:verbatimCoordinates" xlink:type="simple"><named-content content-type="geo-json" specific-use="{&#34;type&#34;:&#34;Point&#34;,&#34;coordinates&#34;:[107.133333,29.033333]}" id="NCID0ECDAE" xlink:type="simple"> 29°02'N, 107°08'E</named-content></named-content>, 740 m a.s.l., in shady fissures of wet rocks, 7 June 2019, <italic>Si-Rong Yi YSR8004</italic> (KUN1510469!); Nanchuan District, Nanping Town, Huangniya, on a damp rocky roadside, 1,300 m a.s.l., 28 May 1986, <italic>Z. Y. Liu 0663</italic> (PE01895529!); Nanchuan District, Dutouma (from Lanba to Sanhui), on the roadside, 860 m a.s.l., 7 May 1957, <italic>J.H. Xiong &amp; Z.L. Zhou</italic> 90705 (IBSC0019656!); Nanchuan District, Sanhui Dianchanggou, on a damp rock in forests, 970 m a.s.l., 5 July 1957, <italic>J.H. Xiong &amp; Z.L. Zhou</italic> 91820 (IBSC0019657!).</p><table-wrap id="T1" position="float" orientation="portrait"><label>Table 1.</label><caption><p>Comparison of diagnostic characters of <italic><tp:taxon-name><tp:taxon-name-part taxon-name-part-type="genus" reg="Lysimachia">Lysimachia</tp:taxon-name-part><tp:taxon-name-part taxon-name-part-type="species" reg="coriacea">coriacea</tp:taxon-name-part></tp:taxon-name></italic>, <tp:taxon-name><tp:taxon-name-part taxon-name-part-type="genus" reg="Lysimachia">L.</tp:taxon-name-part><tp:taxon-name-part taxon-name-part-type="species" reg="paridiformis">paridiformis</tp:taxon-name-part><tp:taxon-name-part taxon-name-part-type="infraspecific-rank">var.</tp:taxon-name-part><tp:taxon-name-part taxon-name-part-type="variety" reg="stenophylla">stenophylla</tp:taxon-name-part></tp:taxon-name> and <italic><tp:taxon-name><tp:taxon-name-part taxon-name-part-type="genus" reg="Lysimachia">L.</tp:taxon-name-part><tp:taxon-name-part taxon-name-part-type="species" reg="nanpingensis">nanpingensis</tp:taxon-name-part></tp:taxon-name></italic>.</p></caption><table id="TID0E45AE" rules="all"><tbody><tr><th rowspan="1" colspan="1"/><th rowspan="1" colspan="1">
                    <italic>
                      <tp:taxon-name><tp:taxon-name-part taxon-name-part-type="genus" reg="Lysimachia">L.</tp:taxon-name-part><tp:taxon-name-part taxon-name-part-type="species" reg="coriacea">coriacea</tp:taxon-name-part></tp:taxon-name>
                    </italic>
                  </th><th rowspan="1" colspan="1">
                    <tp:taxon-name><tp:taxon-name-part taxon-name-part-type="genus" reg="Lysimachia">L.</tp:taxon-name-part><tp:taxon-name-part taxon-name-part-type="species" reg="paridiformis">paridiformis</tp:taxon-name-part><tp:taxon-name-part taxon-name-part-type="infraspecific-rank">var.</tp:taxon-name-part><tp:taxon-name-part taxon-name-part-type="variety" reg="stenophylla">stenophylla</tp:taxon-name-part></tp:taxon-name>
                  </th><th rowspan="1" colspan="1">
                    <italic>
                      <tp:taxon-name><tp:taxon-name-part taxon-name-part-type="genus" reg="Lysimachia">L.</tp:taxon-name-part><tp:taxon-name-part taxon-name-part-type="species" reg="nanpingensis">nanpingensis</tp:taxon-name-part></tp:taxon-name>
                    </italic>
                  </th></tr><tr><td rowspan="1" colspan="1">Stem</td><td rowspan="1" colspan="1">with dense stalked glands when young</td><td rowspan="1" colspan="1">glabrous</td><td rowspan="1" colspan="1">with dense fulvous multicellular hairs</td></tr><tr><td rowspan="1" colspan="1">Leaf blade</td><td rowspan="1" colspan="1">elliptic or ovate-elliptic, 1.8–3.5 × 1.0–1.8 cm, leathery; base cuneate, apex acute; with black glandular stripes near the margin; veins inconspicuous, except mid-vein</td><td rowspan="1" colspan="1">narrowly elliptic to broadly lanceolate or linear-lanceolate, 4–16 × 1.2–5 cm, papery; base cuneate, apex short acuminate; with or without black glandular stripes; veins 4 or 5 pairs, conspicuous</td><td rowspan="1" colspan="1">elliptic to ovate-elliptic, 3.5–5.5 × 2–4.5 cm, papery; base subrounded, apex acute; indistinctly glandular punctate; veins inconspicuous, except mid-vein</td></tr><tr><td rowspan="1" colspan="1">Petiole</td><td rowspan="1" colspan="1">5–15 mm long; with dense stalked glands</td><td rowspan="1" colspan="1">sessile or subsessile; glabrous</td><td rowspan="1" colspan="1">3–12 mm long; densely fulvous pubescent</td></tr><tr><td rowspan="1" colspan="1">Calyx lobes</td><td rowspan="1" colspan="1">4.5–6.8 × 0.9–1.5 mm; glabrous on both sides, sparsely ciliate on the margin, with sparse black glandular stripes</td><td rowspan="1" colspan="1">8–13 × 2.5–3.5 mm; glabrous on both sides, occasionally ciliate on the margin, occasionally with black glandular stripes</td><td rowspan="1" colspan="1">6–7.5 × 1.2–1.9 mm; pubescent on the abaxial surface, obscurely glandular punctate</td></tr><tr><td rowspan="1" colspan="1">Pedicel</td><td rowspan="1" colspan="1">6–15 mm long, erect in fruit, with dense stalked glands</td><td rowspan="1" colspan="1">3–15 mm long; erect in fruit, glabrous</td><td rowspan="1" colspan="1">4–9 mm long, recurved in fruit, densely fulvous pubescent</td></tr><tr><td rowspan="1" colspan="1">Corolla lobes</td><td rowspan="1" colspan="1">6–9 × 5.5–6.8 mm, without glandular stripes</td><td rowspan="1" colspan="1">9–11 × 4–4.5 mm, with or without black glandular stripes</td><td rowspan="1" colspan="1">9–11 × 3.5–4 mm, sparsely reddish glandular punctate</td></tr></tbody></table></table-wrap></tp:treatment-sec><tp:treatment-sec sec-type="notes" id="SECID0EHJAE"><title>Notes.</title><p>Specimens of the new species were first collected by Ji-Hua Xiong and Zi-Lin Zhou in 1957 and deposited in <named-content xmlns:xlink="http://www.w3.org/1999/xlink" content-type="dwc:institutional_code" xlink:title="South China Botanical Garden, Chinese Academy of Sciences" xlink:href="http://grbio.org/institution/south-china-botanical-garden" xlink:type="simple">IBSC</named-content> (IBSC0019656 and IBSC0019657). The two specimens were identified as “<tp:taxon-name><tp:taxon-name-part taxon-name-part-type="genus" reg="Lysimachia">Lysimachia</tp:taxon-name-part><tp:taxon-name-part taxon-name-part-type="species" reg="paridiformis">paridiformis</tp:taxon-name-part><tp:taxon-name-part taxon-name-part-type="infraspecific-rank">var.</tp:taxon-name-part><tp:taxon-name-part taxon-name-part-type="variety" reg="stenophylla">stenophylla</tp:taxon-name-part></tp:taxon-name> Franch.” by Chi-Ming Hu. However, Hu should also notice the differences between this specific taxon and <tp:taxon-name><tp:taxon-name-part taxon-name-part-type="genus" reg="Lysimachia">L.</tp:taxon-name-part><tp:taxon-name-part taxon-name-part-type="species" reg="paridiformis">paridiformis</tp:taxon-name-part><tp:taxon-name-part taxon-name-part-type="infraspecific-rank">var.</tp:taxon-name-part><tp:taxon-name-part taxon-name-part-type="variety" reg="stenophylla">stenophylla</tp:taxon-name-part></tp:taxon-name>, because he wrote a temporary name “<italic><tp:taxon-name><tp:taxon-name-part taxon-name-part-type="genus" reg="Lysimachia">Lysimachia</tp:taxon-name-part><tp:taxon-name-part taxon-name-part-type="species" reg="nitida">nitida</tp:taxon-name-part></tp:taxon-name></italic> Chen et C.M. Hu” on the annotation labels of the specimens. Later, specimens of the new species were collected by some other collectors (see above).</p></tp:treatment-sec><ref-list><ref id="B7"><mixed-citation xmlns:xlink="http://www.w3.org/1999/xlink" xlink:type="simple"><person-group><name name-style="western"><surname>Hu</surname><given-names>CM</given-names></name><name name-style="western"><surname>Kelso</surname><given-names>S</given-names></name></person-group> (<year>1996</year>) <article-title><tp:taxon-name><tp:taxon-name-part taxon-name-part-type="family">Primulaceae</tp:taxon-name-part></tp:taxon-name>.</article-title> In: <person-group><name name-style="western"><surname>Wu</surname><given-names>ZY</given-names></name><name name-style="western"><surname>Raven</surname><given-names>PH</given-names></name></person-group> (<role>Eds</role>) <issue-title>Flora of China.</issue-title><source>Vol 15. Science Press, Beijing &amp; Missouri Botanical Garden Press, St Louis</source>, <fpage>39</fpage>–<lpage>189</lpage>.</mixed-citation></ref><ref id="B9"><mixed-citation xmlns:xlink="http://www.w3.org/1999/xlink" xlink:type="simple">IUCN Standards and Petitions Committee (<year>2022</year>) Guidelines for using the IUCN Red List Categories and Criteria. Version 15. Prepared by the Standards and Petitions Committee. <ext-link xlink:type="simple" ext-link-type="uri" xlink:href="http://www.iucnredlist.org/documents/RedListGuidelines.pdf">http://www.iucnredlist.org/documents/RedListGuidelines.pdf</ext-link></mixed-citation></ref></ref-list></tp:taxon-treatment>
